# Supplementary material for: Development of a standardized consensus lexicon for terms related to micronutrient programs
Source: PLoS One. 2024 Aug 30;19(8):e0308230. doi: 10.1371/journal.pone.0308230 (PMC11364245; doi:10.1371/journal.pone.0308230)
Supplement: S1 Data — (XLSX) [file pone.0308230.s003.xlsx]

## Sheet: All terms_Supplement 
	Term	Proposed Definition	Source	Link	Categorization
1	Acceptable Daily Intake (ADI)	The amount of harmful reside within food items which in ratio with the daily bodyweight for every kilogram can be taken without any health risk.	Regulation on Food Safety (Chemical Contamination, toxin, and harmful residue), (2017).	https://apps.fas.usda.gov/newgainapi/api/Report/DownloadReportByFileName?fileName=Bangladesh%20issues%20Regulation%20on%20Food%20Safety%202017%20_Dhaka_Bangladesh_03-06-2021	Assessment; Planning; Implementation
2	Accessibility	The potential acquisition of fortified food by consumers. In general term, the accessibility is the ability to access to an adequate variety and quantity of safe, good-quality foods for all people.	WHO (2021). "Monitoring flour fortification to maximize health benefits: a manual for millers, regulators, and programme managers."	https://www.who.int/publications/i/item/978940032545	Assessment; Planning; Implementation
3	Accreditation	Approval by an accreditation body confirming the management systems and competence of a certification body to provide certification services against a specified Standard.	British Retail Consortium (BRC) Food Safety: Food Safety Glossary of Terms	https://brcfoodsafety.com/food-safety-glossary-of-terms/	Monitoring & Evaluation
4	Act	A statute that is formally enacted in accordance with the legislative power granted to Congress by the U.S. Constitution	Black’s Law Dictionary, Eleventh Edition, (2019).		Monitoring & Evaluation
5	Addition rate (also known as feed rate)	The amount of a fortificant or fortificant premix that is added to food vehicle (flour, rice, salt, etc) during the fortification process. Addition rate may be expressed as the amount of fortificant per certain unit of food vehicle (e.g. grams per ton or metric ton for flour or rice, milligrams per kilogram for salt; or amount as per period of production time such as grams per minute.	WHO (2021). "Monitoring flour fortification to maximize health benefits: a manual for millers, regulators, and programme managers."	https://www.who.int/publications/i/item/978940032545	Implementation; Monitoring & Evaluation
6	Adequate Intake (AI)	A recommended average daily nutrient intake level based on observed or experimentally determined approximations or estimates of nutrient intake by a group (or groups) of apparently healthy people that are assumed to be adequate; used when an RDA cannot be determined.	Institute of Medicine (2000). Dietary Reference Intakes: Applications in Dietary Assessment, The National Academies Press.	https://www.ncbi.nlm.nih.gov/books/NBK222890/	Assessment; Planning; Implementation
7	Adolescent	The phase of life between childhood and adulthood, from ages 10 to 19	Adolescent health - World Health Organization (WHO)	https://www.who.int/health-topics/adolescent-health#tab=tab_1	Planning; Implementation
8	Adult male equivalent (AME)	The energy intake of each family member in proportion to the energy intake of an adult male. It is typically used with surveys that provide information on apparent intake. The AME of an adult male is always assumed to be 1. Although it varies among authors, a child aged 2–3 years is about 0.37 AME, and an adult woman (18–29 years), neither pregnant nor lactating, is about 0.74 AME. For pregnant a…	WHO (2021). "Monitoring flour fortification to maximize health benefits: a manual for millers, regulators, and programme managers."	https://www.who.int/publications/i/item/978940032545	Assessment; Planning; Implementation; Monitoring & Evaluation
9	Adulteration	The addition of an undeclared material into a food item for economic gain.	British Retail Consortium (BRC) Food Safety: Food Safety Glossary of Terms	https://brcfoodsafety.com/food-safety-glossary-of-terms/	Monitoring & Evaluation
10	Adverse effects	In the toxicological sense, defined symptoms of poor or undesirable health resulting from administration of a toxin or excess amounts of a nutrient.	Institute of Medicine (2000). Dietary Reference Intakes: Applications in Dietary Assessment, The National Academies Press.	https://www.ncbi.nlm.nih.gov/books/NBK222890/	Assessment; Implementation; Monitoring & Evaluation
11	Advertisement	Any audio or visual publicity, representation or pronouncement made by means of any light, sound, smoke, gas, print, electronic media, internet or website and includes through any notice, circular, label, wrapper, or other documents	Food Safety and Standards (Advertising and Claims) Regulations (2018)	https://fssai.gov.in/upload/uploadfiles/files/Compendium_Advertising_Claims_Regulations_04_03_2021.pdf	Implementation
12	Allergen	A known component of food which causes physiological reactions due to an immunological response (e.g. nuts and others identified in legislation relevant to the country of production or sale).	British Retail Consortium (BRC) Food Safety: Food Safety Glossary of Terms	https://brcfoodsafety.com/food-safety-glossary-of-terms/	Assessment; Monitoring & Evaluation
13	Apparent intake	The approximated amount of a food (and its nutrients) that a consumer may ingest. It is calculated through indirect means such as national balance sheets, household economic surveys, and similar methods that do not collect food intake information directly from individuals but through secondary analysis of reports of food availability, access, and acquisition. The results can be expressed as per c…	WHO (2021). "Monitoring flour fortification to maximize health benefits: a manual for millers, regulators, and programme managers."	https://www.who.int/publications/i/item/978940032545	Assessment; Implementation; Monitoring & Evaluation
14	Assessor (for Accreditation Bodies)	The person assigned by an Accreditation Body to perform an assessment of a Certification Body.	British Retail Consortium (BRC) Food Safety: Food Safety Glossary of Terms	https://brcfoodsafety.com/food-safety-glossary-of-terms/	Monitoring & Evaluation
15	Audit	The systematic, independent, and documented examination (through observation, investigation, records review, discussions with employees of the audited entity, and, as appropriate, sampling and laboratory analysis) to assess a supplier’s food safety processes and procedures.	EAS consulting group: Glossary of Terms FDA Preventive Controls for Human Food Terms	https://easconsultinggroup.com/resources/glossary-of-terms/glossary-of-terms-fda-preventive-controls-for-human-food-terms/	Monitoring & Evaluation
16	Audit (technical audit)	Review of written quality assurance and quality control procedures and records at food processors. The audit also includes observation of the fortification process. It is one component of external monitoring.	USAID (2022). Large-Scale Food Fortification Programming Guide.	https://www.advancingnutrition.org/resources/usaid-large-scale-food-fortification-programming-guide-supporting-food-fortification-0	Assessment; Implementation; Monitoring & Evaluation
17	Average intake (AI)/ Mean intake	Average intake of a particular nutrient or food for a group or population of individuals. Also defined as the average intake of a nutrient or food over two or more days for an individual.	Institute of Medicine (2000). Dietary Reference Intakes: Applications in Dietary Assessment, The National Academies Press.	https://www.ncbi.nlm.nih.gov/books/NBK222890/	Assessment; Planning; Implementation
18	Average requirement (AR)/ Mean requirement	The level of a nutrient in the diet that meets the daily needs of half the people in a typical healthy population. The appropriate use for average requirement (AR) is to estimate the prevalence of inadequacy for groups and probability of inadequacy for individuals. AR is same conecpt as estimated average requirement (EAR) whereas EAR is set by the National Academies of Science, Engineering, and M…	Allen, L. H., A. L. Carriquiry and S. P. Murphy (2020). "Perspective: proposed harmonized nutrient reference values for populations." Advances in Nutrition 11(3): 469-483.	https://pubmed.ncbi.nlm.nih.gov/31701998/	Assessment; Planning; Implementation
19	Baby food	Food intended to fulfil the particular requirements of infants in good health while they are being weaned, and of young children in good health as a supplement to their diet and/or for their progressive adaptation to ordinary food, excluding processed cereal-based food; and milk-based drinks and similar products intended for young children.	The Regulation (EU) No 609/2013 of the European Parliament and the Council.	https://eur-lex.europa.eu/legal-content/EN/TXT/PDF/?uri=CELEX:02013R0609-20170711&from=EN#:~:text=This%20Regulation%20establishes%20compositional%20and,diet%20replacement%20for%20weight%20control.	Assessment; Planning; Implementation
20	Balanced diet	A diet containing all essential (macro and micro) nutrients in optimum quantities and in appropriate proportions that meet the requirements	Food Safety and Standards (Advertising and Claims) Regulations (2018)	https://fssai.gov.in/upload/uploadfiles/files/Compendium_Advertising_Claims_Regulations_04_03_2021.pdf	Assessment; Implementation
21	Best Before Date OR Best Quality Before Date	The date which signifies the end of the period, under any stated storage conditions, during which the unopened product will remain fully marketable and will retain any specific qualities for which implied or express claims have been made. However, beyond the date the food may still be acceptable for consumption	FAO, WHO (2018). General standard for the labelling of prepackaged foods: CXS 1-1985	https://www.fao.org/fao-who-codexalimentarius/sh-proxy/en/?lnk=1&url=https%253A%252F%252Fworkspace.fao.org%252Fsites%252Fcodex%252FStandards%252FCXS%2B1-1985%252FCXS_001e.pdf	Monitoring & Evaluation
22	Bioavailability	The portion of a micronutrient that can be digested, absorbed, and used for normal functions in the human body. For example, iron can be absorbed from less than 5% to nearly 20% of what is ingested, depending on the composition of the diet and the iron status of the consumer.	WHO (2021). "Monitoring flour fortification to maximize health benefits: a manual for millers, regulators, and programme managers."	https://www.who.int/publications/i/item/978940032545	Assessment; Implementation; Monitoring & Evaluation
23	Biomarker	A biomarker of micronutrient status is a measure or indicator of exposure, status, or function; more specifically, a biomarker is defined as a measure or indicator present in body fluids or tissue.	Hess, S. Y., A. C. McLain, E. A. Frongillo, A. Afshin, N. J. Kassebaum, S. J. M. Osendarp, R. Atkin, R. Rawat and K. H. Brown (2021). "Challenges for Estimating the Global Prevalence of Micronutrient Deficiencies and Related Disease Burden: A Case Study of the Global Burden of Disease Study." Current Developments in Nutrition 5(12).	https://academic.oup.com/cdn/article/5/12/nzab141/6430859	Assessment; Implementation; Monitoring & Evaluation
24	Calcium	A fundamental nutrient that plays a central role in the skeleton. As well as for bone, calcium also has a wide range of other essential body functions, including nerve impulse transmission, vascular and muscular contraction, blood coagulation, hormone secretion, and intercellular adhesion. It is most often associated with its role in bone mineral disorders such as osteoporosis and rickets.	OpeN-Global, 2019	https://www.kcl.ac.uk/open-global/biomarkers/mineral/calcium	Assessment; Planning; Implementation
25	Child	A child is any person under the age of 18.	UNICEF: The Convention on the Rights of the Child, The children’s version	https://www.unicef.org/media/60981/file/convention-rights-child-text-child-friendly-version.pdf	Planning; Implementation
26	Claim	Any representation which is printed, oral, audio or visual and states, suggests, or implies that a food has particular qualities relating to its origin, nutritional properties, nature, processing, composition or otherwise	Food Safety and Standards (Advertising and Claims) Regulations (2018)	https://fssai.gov.in/upload/uploadfiles/files/Compendium_Advertising_Claims_Regulations_04_03_2021.pdf	Implementation
27	Coating (in rice fortification)	In rice fortification, coating is a technology to make fortified kernels through which rice kernels are coated with a fortificant premix plus ingredients such as waxes and gums. The micronutrients are sprayed onto the rice grain’s surface. The coated rice kernels are blended with non-fortified rice in a ratio between 0.5 and 2% (or 1:50 to 1:200).	Sight & Life supplement covering the Scaling up Rice Fortification in Asia meeting in Bangkok (2014). PATH and GAIN (2015). Rice fortification toolkit: technical manual.	https://www.gainhealth.org/resources/reports-and-publications/rice-fortification-toolkit-technical-manual	Planning; Implementation
28	Cobalt	Cobalt is required in the diet in minute amounts and a deficiency in humans is rare. However, cobalt toxicity is more common. Cobalt and cobalt compounds are widely distributed in nature and excessive exposure can cause deleterious immune-mediated health effects.	OpeN-Global	https://www.kcl.ac.uk/open-global/biomarkers/mineral/cobalt	Assessment; Planning; Implementation
29	Cold extrusion (in rice fortification)	In rice fortification, it is a process used for manufacturing rice-shaped simulated kernels by passing a dough made of rice flour, water, a fortificant premix, binders, moisture barrier agents through a simple pasta press.	PATH and GAIN (2015). Rice fortification toolkit: technical manual.	https://www.gainhealth.org/resources/reports-and-publications/rice-fortification-toolkit-technical-manual	Planning; Implementation
30	Commercial monitoring (Product label assessment)	The process of collecting and analysing product samples and reviewing product packaging at retail stores and other food distribution sites to confirm that the product follows specifications, such as fortificant content and labelling requirements, as outlined in the fortification standards.	WHO (2021). "Monitoring flour fortification to maximize health benefits: a manual for millers, regulators, and programme managers."	https://www.who.int/publications/i/item/978940032545	Monitoring & Evaluation
31	Compliance	Adherence to an order, regulation, or law. In the case of food fortification, foods that are fortified and included within any order, regulation, or law on food fortification (mandatory or voluntary) must adhere to the micronutrient specifications detailed in the nationally adopted standards and/or other food quality, safety, packaging, and labeling requirements.	Global Fortification Data Exchange (GFDx): Methodology, Definitions of GFDx indicators	https://fortificationdata.org/methodology/#tab-id-4	Assessment; Implementation; Monitoring & Evaluation
32	Condiments	Substances such as salt, sugar, soy sauce and fish sauce used to flavor foods.	USAID (2022). Large-Scale Food Fortification Programming Guide.	https://www.advancingnutrition.org/resources/usaid-large-scale-food-fortification-programming-guide-supporting-food-fortification-0	Assessment; Implementation
33	Consumer	A person who receives food against a consideration or otherwise and includes an end user of the food	Balochistan provincial assembly secretariat: The Balochistan Food Authority Act, (2014).	https://pabalochistan.gov.pk/pab/pab/tables/alldocuments/actdocx/2018-10-23%2014:46:22act062014.pdf	Planning; Implementation
34	Consumption monitoring	The procedures and actions aimed to assess, in individuals and populations, the change in nutrient intake that can be attributed to the consumption of fortified foods. The objectives are to track the additional amount of MN introduced into fortified food, the coverage of the fortified food in the population, and the amount of the food that is consumed. Consumption monitoring is formerly known as …	WHO (2021). "Monitoring flour fortification to maximize health benefits: a manual for millers, regulators, and programme managers."	https://www.who.int/publications/i/item/978940032545	Monitoring & Evaluation
35	Contaminant	Any biological, chemical or physical agent, foreign matter or other substances not intentionally added to food that may compromise food safety or suitability.	FAO, WHO (2011): General principles of food hygiene CXC 1-1969	https://www.fao.org/fao-who-codexalimentarius/sh-proxy/en/?lnk=1&url=https%253A%252F%252Fworkspace.fao.org%252Fsites%252Fcodex%252FStandards%252FCXC%2B1-1969%252FCXC_001e.pdf	Assessment; Implementation; Monitoring & Evaluation
36	Contamination	The introduction or occurrence of a contaminant in the food or food environment.	FAO, WHO (2011): General principles of food hygiene CXC 1-1970	https://www.fao.org/fao-who-codexalimentarius/sh-proxy/en/?lnk=1&url=https%253A%252F%252Fworkspace.fao.org%252Fsites%252Fcodex%252FStandards%252FCXC%2B1-1969%252FCXC_001e.pdf	Assessment; Implementation; Monitoring & Evaluation
37	Contravention	An act violating a legal condition or obligation	Black’s Law Dictionary, Eleventh Edition, (2019).		Monitoring & Evaluation
38	Control measure	Any action or activity that can be used to prevent or eliminate a hazard or reduce it to an acceptable level.	FAO, WHO: General Principles of Food Hygiene, (CXC 1-1969).	https://www.fao.org/fao-who-codexalimentarius/sh-proxy/en/?lnk=1&url=https%253A%252F%252Fworkspace.fao.org%252Fsites%252Fcodex%252FStandards%252FCXC%2B1-1969%252FCXC_001e.pdf	Monitoring & Evaluation
39	Copper	An essential trace element for human and animal life. Copper is a cofactor of several important enzymes. It is required for the proper uptake and use of dietary iron in the body – and is therefore a critical factor in the prevention of anaemia.	OpeN-Global, 2018	https://www.kcl.ac.uk/open-global/biomarkers/mineral/copper	Assessment; Planning; Implementation
40	Corrective action	Any action taken when a deviation occurs in order to re-establish control, segregate and determine the disposition of the affected product if any and prevent or minimize reoccurrence of the deviation.	FAO, WHO (2011): General principles of food hygiene CXC 1-1969	https://www.fao.org/fao-who-codexalimentarius/sh-proxy/en/?lnk=1&url=https%253A%252F%252Fworkspace.fao.org%252Fsites%252Fcodex%252FStandards%252FCXC%2B1-1969%252FCXC_001e.pdf	Monitoring & Evaluation
41	Coverage of intervention(s)	The proportion of the population that consumes particular nutrient supplement, or fortified food, or recommended diet during a predetermined period of time. Coverage may be disaggregated by criteria such as age, sex, economic situation, geographical area, ethnic group, and others.	WHO (2021). "Monitoring flour fortification to maximize health benefits: a manual for millers, regulators, and programme managers."	https://www.who.int/publications/i/item/978940032545	Assessment; Implementation; Monitoring & Evaluation
42	Daily Food vehicle Intake	The average amount of the food vehicle in question that is eaten in grams, per capita, per day.	Global Fortification Data Exchange (GFDx): Methodology, Definitions of GFDx indicators	Global Fortification Data Exchange (GFDx): Methodology, Definitions of GFDx indicators	Assessment; Implementation; Monitoring & Evaluation
43	Dairy	Any farm, shed, milking-house, milk store, milk-shop, creamery, or other premises from where from milk is supplied for sale, or wherein milk is kept or used for purposes of sale or used to manufacture cream, butter, cheese, desi ghee, dried milk or condensed milk or other milk products for sale, or in which vessels used for the sale of milk are kept	Punjab Pure Food Regulations (2018)	https://food.punjab.gov.pk/system/files/16.%20Punjab%20Pure%20Food%20Regulations%2C%202018%20%28PPFR%2C%202018%29.pdf	Assessment; Implementation; Monitoring & Evaluation
44	Dairy products	Milk and any of the foods made from milk, including butter, cheese, ice cream, yogurt, and condensed and dried milk.	Science Direct: Dairy products	https://www.sciencedirect.com/topics/agricultural-and-biological-sciences/dairy-product	Assessment; Implementation; Monitoring & Evaluation
45	Data analysis	The process of systematically applying statistical and/or logical techniques to describe and illustrate, condense and recap, and evaluate data.	Office of Research Integrity: Responsible conduct in data management	https://ori.hhs.gov/education/products/n_illinois_u/datamanagement/datopic.html	Assessment; Implementation; Monitoring & Evaluation
46	Data cleaning	The process of improving the quality of data by correcting inaccurate records from a record set. The term specifically refers to detecting, modifying, replacing, or deleting incomplete, incorrect, improperly formatted, duplicated, or irrelevant records, otherwise referred to as “dirty data,” within a database.	Allen, The SAGE Encylopedia of Communication Research Methods, 2017	https://methods.sagepub.com/reference/the-sage-encyclopedia-of-communication-research-methods/i3980.xml	Assessment; Implementation; Monitoring & Evaluation
47	Data collection	The process of gathering and assessing the information on variables of interest, in an established systematic fashion that enables one to answer stated research questions, test hypotheses, and evaluate outcomes.	Office of Research Integrity: Responsible conduct in data management	https://ori.hhs.gov/education/products/n_illinois_u/datamanagement/dctopic.html	Assessment; Implementation; Monitoring & Evaluation
48	Data curation	The process of organization and integration of data collected from various sources. It involves annotation, publication and presentation of the data such that the value of the data is maintained over time, and the data remains available for reuse and preservation.	Wikipedia. Data curation	https://en.wikipedia.org/wiki/Data_curation	Assessment; Implementation; Monitoring & Evaluation
49	Data exchange	The process of taking data structured under a source schema and transforming it into a target schema, so that the target data is an accurate representation of the source data. Data exchange allows data to be shared between different computer programs.	Wikipedia. Data exchange	https://en.wikipedia.org/wiki/Data_exchange	Assessment; Implementation; Monitoring & Evaluation
50	Data provider	An organization that produces data; may be referred to as a data generator.	National nutrition information systems – the fundamental series, modules 1–5, New York: United Nations Children’s Fund (UNICEF) and the World Health Organization (WHO), 2021.	https://www.who.int/publications/i/item/9789240043275	Assessment; Implementation; Monitoring & Evaluation
51	Data repository	A data repository, also known as a data library or data archive is a collection of numeric and/or geospatial data sets for secondary use in research. A data library is normally part of a larger institution, established for research data archiving and to serve the data users of that organization.	https://en.wikipedia.org/wiki/Data_library	https://en.wikipedia.org/wiki/Data_library	Assessment; Implementation; Monitoring & Evaluation
52	Data source	Type of data and/or modality of data collection (e.g., routine data, survey data); can also be synonymous with data provider	National nutrition information systems – the fundamental series, modules 1–5, New York: United Nations Children’s Fund (UNICEF) and the World Health Organization (WHO), 2021.	https://www.who.int/publications/i/item/9789240043275	Assessment; Implementation; Monitoring & Evaluation
53	Data usage	The interpretation of results to take informed decisions.	Micronutrient Forum		Assessment; Implementation; Monitoring & Evaluation
54	Data value chain	The process of data creation and use from first identifying a need for data to its final use and possible reuse. The data value chain has four major stages: collection, publication, uptake, and impact. These four stages are further separated into twelve steps: identify, collect, process, analyze, release, disseminate, connect, incentivize, influence, use, change, and reuse.	Open Data Watch, access on 12 April	https://opendatawatch.com/reference/the-data-value-chain-executive-summary/#:~:text=The%20data%20value%20chain%20describes,publication%2C%20uptake%2C%20and%20impact.	Assessment; Implementation; Monitoring & Evaluation
55	Data visualization	Data visualization is the graphical representation of information and data. By using visual elements like charts, graphs, and maps, data visualization tools provide an accessible way to see and understand trends, outliers, and patterns in data.	Tableau, access on 12 April 2023	https://www.tableau.com/learn/articles/what-is-data-cleaning	Assessment; Implementation; Monitoring & Evaluation
56	Database	An organized collection of structured information, or data, typically stored electronically in a computer system. A database is usually controlled by a database management system (DBMS). Together, the data and the DBMS, along with the applications that are associated with them, are referred to as a database system, often shortened to just database.	Oracle Cloud Free Tier: What is database?	https://www.oracle.com/database/what-is-database/	Assessment; Implementation; Monitoring & Evaluation
57	Date of Manufacture	The date on which the food becomes the product as described. This is not an indication of the durability of the product.	FAO, WHO (2018): General standard for the labelling of prepackaged foods: CXS 1-1985	https://www.fao.org/fao-who-codexalimentarius/sh-proxy/en/?lnk=1&url=https%253A%252F%252Fworkspace.fao.org%252Fsites%252Fcodex%252FStandards%252FCXS%2B1-1985%252FCXS_001e.pdf	Implementation; Monitoring & Evaluation
58	Date of Packaging	The date on which the food is placed in the immediate container in which it will be ultimately sold. This is not an indication of the durability of the product.	FAO, WHO (2018): General standard for the labelling of prepackaged foods: CXS 1-1985	https://www.fao.org/fao-who-codexalimentarius/sh-proxy/en/?lnk=1&url=https%253A%252F%252Fworkspace.fao.org%252Fsites%252Fcodex%252FStandards%252FCXS%2B1-1985%252FCXS_001e.pdf	Implementation; Monitoring & Evaluation
59	Deficiency	A state of inadequate intake, absorption and metabolic availability of nutrients required to support basic physiological process required for health and development. Deficiencies can be caused by insufficient amounts of a micronutrient in the diet or by disease, infection, or other factors that affect nutrient absorption, retention, or utilization, or loss.	USAID (2022). Large-Scale Food Fortification Programming Guide.	https://www.advancingnutrition.org/resources/usaid-large-scale-food-fortification-programming-guide-supporting-food-fortification-0	Assessment; Implementation; Monitoring & Evaluation
60	Dietary fiber	Carbohydrate polymers with a degree of polymerisation (DP) not lower than three, which are not hydrolysed by the endogenous enzymes in the small intestine of humans and the same consists of one or more of- (i) edible carbohydrate polymers naturally occurring in the food as consumed; (ii) carbohydrate polymers, which have been obtained from food raw material by physical, enzymatic or chemical mean…	Food Safety and Standards (Advertising and Claims) Regulations (2018)	https://fssai.gov.in/upload/uploadfiles/files/Compendium_Advertising_Claims_Regulations_04_03_2021.pdf	Assessment
61	Dietary Reference Intake (DRI)	A quantitative estimate of a nutrient intake that is used as a reference value for planning and assessing nutrient adequacy of diets for apparently healthy people. Examples include estimated average requirements (EARs), recommended daily allowances (RDAs), and upper limits (ULs).	USAID (2022). Large-Scale Food Fortification Programming Guide.	https://www.advancingnutrition.org/resources/usaid-large-scale-food-fortification-programming-guide-supporting-food-fortification-0	Assessment; Implementation; Monitoring & Evaluation
62	Dietary reference standards	Nutrient intake values established as goals for individuals or groups for good nutrition and health.	Institute of Medicine (2000). Dietary Reference Intakes: Applications in Dietary Assessment, The National Academies Press.	https://www.ncbi.nlm.nih.gov/books/NBK222890/	Assessment; Implementation; Monitoring & Evaluation
63	Disaggregated data	Data that have been broken down into detailed sub-categories (e.g., by age, gender).	National nutrition information systems – the fundamental series, modules 1–5, New York: United Nations Children’s Fund (UNICEF) and the World Health Organization (WHO), 2021.	https://www.who.int/publications/i/item/9789240043275	Assessment; Implementation; Monitoring & Evaluation
64	Dusting	The polished rice grains are blended with the powder form of the vitamins and minerals. The vitamins and minerals mix sticks to the grain surface because of electrostatic forces. Nutrients are removed through washing and therefore a remark about not washing before cooking should be included in package.	WHO (2018). "Guideline: fortification of rice with vitamins and minerals as a public health strategy."	https://www.who.int/publications/i/item/9789241550291	Planning; Implementation
65	Edible fats and oils	Foodstuffs that are composed of glycerides of fatty acids. They are of vegetable, animal or marine origin. They may contain small amounts of other lipids such as phosphatides, of unsaponifiable constituents and of free fatty acids naturally present in the fat or oil. Fats of animal origin must be produced from animals in good health at the time of slaughter and be fit for human consumption.	FAO Food Safety and Standards (Advertising and Claims) Regulations (2018)	https://www.fao.org/3/y2774e/y2774e03.htm#:~:text=2.1%20Edible%20fats%20and%20oils,in%20the%20fat%20or%20oil	Assessment; Planning; Implementation
66	Edible salt	The salt used for human and animal consumption and includes table salt.	Sindh Compulsory Iodization of Salt Act (2013): Provincial assembly of Sindh notification Karachi.	http://www.pas.gov.pk/uploads/acts/Sindh%20Act%20No.XXXVII%20of%202013.pdf	Assessment; Planning; Implementation
67	Effective Year For Mandatory Fortification	The year in which fortification of the food vehicle first came into force or into effect in the country.	Global fortification data exchange (GFDx) indicator definitions and data inclusion criteria, 2019.	https://fortificationdata.org/wp-content/uploads/2019/08/GFDx-indicator-compendium-20-August-2019.pdf	Monitoring & Evaluation
68	Effectiveness	Effectiveness refers to the impact of an intervention in practice. Compared to efficacy, the effectiveness of micronutrient programmes will be limited by factors such as non- or low consumption of the fortified food or supplements.	WHO and FAO (2006). Guidelines on food fortification with micronutrients, World Health Organization.	https://www.who.int/publications/i/item/9241594012	Assessment; Implementation; Monitoring & Evaluation
69	Efficacy	Efficacy refers to the capacity of an intervention such as fortification or supplementation to achieve the desired impact under ideal circumstances. This usually refers to experimental, well-supervised intervention trials.	WHO and FAO (2006). Guidelines on food fortification with micronutrients, World Health Organization.	https://www.who.int/publications/i/item/9241594012	Assessment; Implementation; Monitoring & Evaluation
70	Enforcement	Enforcement is defined as consistent implementation of regulatory monitoring procedures by government food control authorities to ensure that production (e.g. salt producers, rice mills), retail and distribution centers, and importation sites adhere to fortification regulations and standards.	WHO (2021). "Monitoring flour fortification to maximize health benefits: a manual for millers, regulators, and programme managers."	https://www.who.int/publications/i/item/978940032545	Assessment; Implementation; Monitoring & Evaluation
71	Enrichment	Synonymous with fortification, referring to the addition of vitamin or mineral to a food irrespective of whether the nutrients were originally in the food before processing.	WHO (2021). "Monitoring flour fortification to maximize health benefits: a manual for millers, regulators, and programme managers."	https://www.who.int/publications/i/item/978940032545	Assessment; Implementation; Monitoring & Evaluation
72	Essential micronutrient	Any micronutrient, which is needed for growth and development and the maintenance of healthy life, that is normally consumed as a constituent of food and cannot be synthesized in adequate amounts by the body.	WHO and FAO (2006). Guidelines on food fortification with micronutrients, World Health Organization.	https://www.who.int/publications/i/item/9241594012	Assessment; Implementation; Monitoring & Evaluation
73	Essential nutrient	The nutrients that cannot be synthesized by the body and, therefore, must be supplied from foods. These nutrients are essential for normal body function and for growth.	Science Direct (2015) (https://www.sciencedirect.com/topics/biochemistry-genetics-and-molecular-biology/essential-nutrient)	https://www.sciencedirect.com/topics/biochemistry-genetics-and-molecular-biology/essential-nutrient	Assessment; Planning; Implementation
74	Estimated Average Requirement (EAR)	The average daily nutrient intake level estimated to meet the requirement of half the healthy individuals in a particular life stage and gender group.	Institute of Medicine (2000). Dietary Reference Intakes: Applications in Dietary Assessment, The National Academies Press.	https://www.ncbi.nlm.nih.gov/books/NBK222890/	Assessment; Implementation; Monitoring & Evaluation
75	Expiration Date or Use-by Date	The date which signifies the end of the period under any stated storage conditions, after which the product should not be sold or consumed due to safety and quality reasons.	FAO, WHO (2018). General standard for the labelling of prepackaged foods: CXS 1-1985	https://www.fao.org/fao-who-codexalimentarius/sh-proxy/en/?lnk=1&url=https%253A%252F%252Fworkspace.fao.org%252Fsites%252Fcodex%252FStandards%252FCXS%2B1-1985%252FCXS_001e.pdf	Implementation; Monitoring & Evaluation
76	External monitoring	Activities carried out by government inspectors to make sure that food industry follows specified processes to ensure that fortified foods: A) are produced in a manner that should achieve the specifications of the fortification standard and B) conform to the other specifications mentioned in the food standard. The two components of external monitoring include technical audits and factory inspecti…	USAID (2022). Large-Scale Food Fortification Programming Guide.	https://www.advancingnutrition.org/resources/usaid-large-scale-food-fortification-programming-guide-supporting-food-fortification-0	Implementation; Monitoring & Evaluation
77	Extrusion	Processing technology to change the properties of cereals and other foods for improving their consumption by humans, for example, fortified rice kernels by forcing rice flour dough containing a fortificant mix through small dies, producing kernels that are then blended into non-fortified rice in a ratio between 0.5-2 percent. Extrusion can use broken rice kernels as an input, reducing fortificati…	USAID (2022). Large-Scale Food Fortification Programming Guide.	https://www.advancingnutrition.org/resources/usaid-large-scale-food-fortification-programming-guide-supporting-food-fortification-0	Planning; Implementation
78	Factory inspection	Sampling and testing of foods, reviewing of records, interviews with personnel, and inspection of equipment conducted by government inspectors and laboratory personnel to verify that fortified foods are compliant with the specifications of the fortification standard.	USAID (2022). Large-Scale Food Fortification Programming Guide.	https://www.advancingnutrition.org/resources/usaid-large-scale-food-fortification-programming-guide-supporting-food-fortification-0	Monitoring & Evaluation
79	Feasible Fortification Level (FFL)	FFL is that which is determined, subject to cost and technological constraints, as the level that will provide the greatest number of at-risk individual with an adequate micronutrient intake without causing an unacceptable risk of excess intake in the whole population.	WHO and FAO (2006). Guidelines on food fortification with micronutrients, World Health Organization.	https://www.who.int/publications/i/item/9241594012	Planning; Implementation
80	Final consumer	The ultimate consumer of a food-stuff who will not use the food as part of any food business operation or activity	Article 3(18) of the Regulation (EC) No 178/2002 of the European Parliament and of the Council	https://eur-lex.europa.eu/legal-content/EN/TXT/PDF/?uri=CELEX:02002R0178-20210526&from=DE	Planning; Implementation
81	Fluoride	Fluoride is important for the mineralisation of bone and teeth, and most known for its role in oral health and prevention of dental caries. The small amounts of fluoride provided through toothpaste or fluoridated water offer considerable protection against dental caries. WHO estimates that dental caries still affects 60-90% of schoolchildren worldwide and the majority of adults in most industrial…	OpeN-Global	https://www.kcl.ac.uk/open-global/biomarkers/mineral/fluoride	Assessment; Planning; Implementation
82	Follow-on formula	Food intended for use by infants when appropriate complementary feeding is introduced and which constitutes the principal liquid element in a progressively diversified diet of such infants	The Regulation (EU) No 609/2013 of the European Parliament and the Council.	https://eur-lex.europa.eu/legal-content/EN/TXT/PDF/?uri=CELEX:02013R0609-20170711&from=EN#:~:text=This%20Regulation%20establishes%20compositional%20and,diet%20replacement%20for%20weight%20control.	Assessment; Planning; Implementation
83	Food	Any substance, whether processed, semi-processed or raw, which is intended for human consumption, and includes drinks, chewing gum and any substance which has been used in the manufacture, preparation or treatment of “food” but does not include cosmetics or tobacco or substances used only as drugs.	FAO, WHO (2018): General standard for the labelling of prepackaged foods: CXS 1-1985	https://www.fao.org/fao-who-codexalimentarius/sh-proxy/en/?lnk=1&url=https%253A%252F%252Fworkspace.fao.org%252Fsites%252Fcodex%252FStandards%252FCXS%2B1-1985%252FCXS_001e.pdf	Assessment; Planning; Implementation
84	Food additive	Substances that are added to food to maintain or improve the safety, freshness, taste, texture, or appearance of food are known as food additives.	WHO Key facts on food additives	https://www.who.int/news-room/fact-sheets/detail/food-additives#:~:text=Food%20additives%20are%20substances%20added,before%20they%20can%20be%20used.	Planning; Implementation
85	Food chain	All the stages through which food is handled, from primary production to processing, manufacturing, distribution, and retail to the point of consumption.	PATH and GAIN (2015). Rice fortification toolkit: technical manual.	https://www.gainhealth.org/resources/reports-and-publications/rice-fortification-toolkit-technical-manual	Planning; Implementation
86	Food contact materials	All materials and articles intended to come into contact with food, such as packaging and containers, kitchen equipment, cutlery and dishes. These can be made from a variety of materials including plastics, rubber, paper and metal.	European Food Safety Authority, Food contact materials	https://www.efsa.europa.eu/en/topics/topic/food-contact-materials#:~:text=Food%20contact%20materials%20are%20all,%2C%20rubber%2C%20paper%20and%20metal.	Planning; Implementation; Monitoring & Evaluation
87	Food control authority	The government entity responsible for ensuring that food products consumed by the population are safe to eat and adhere to certain quality standards. Inspectors of a country’s food control authority often conduct external, import and commercial monitoring activities.	USAID (2022). Large-Scale Food Fortification Programming Guide.	https://www.advancingnutrition.org/resources/usaid-large-scale-food-fortification-programming-guide-supporting-food-fortification-0	Monitoring & Evaluation
88	Food For Special Medical Purposes	Food specially processed or formulated and intended for the dietary management of patients, including infants, to be used under medical supervision; it is intended for the exclusive or partial feeding of patients with a limited, impaired or disturbed capacity to take, digest, absorb, metabolise or excrete ordinary food or certain nutrients contained therein, or metabolites, or with other medicall…	The Regulation (EU) No 609/2013 of the European Parliament and the Council.	https://eur-lex.europa.eu/legal-content/EN/TXT/PDF/?uri=CELEX:02013R0609-20170711&from=EN#:~:text=This%20Regulation%20establishes%20compositional%20and,diet%20replacement%20for%20weight%20control.	Planning; Implementation
89	Food grade	Material made of substances which are safe and suitable for their intended use and shall not endanger human health or result in unacceptable change in the composition of the food or organoleptic characteristics.	Food Safety and Standards (Packaging) Regulations (2018)	https://fssai.gov.in/upload/uploadfiles/files/Compendium_Packaging_01_02_2022.pdf	Planning; Implementation
90	Food handler	A person who, in the course of his or her normal duties, comes into contact with food not planned for his or her own use.	PATH and GAIN (2015). Rice fortification toolkit: technical manual.	https://www.gainhealth.org/resources/reports-and-publications/rice-fortification-toolkit-technical-manual	Planning; Implementation
91	Food hygiene	All conditions and actions necessary to ensure the safety, soundness, and wholesomeness of food (including prevention from microbial contamination as well as the toxins) at all stages, from its production or manufacture through to its final consumption.	PATH and GAIN (2015). Rice fortification toolkit: technical manual.	https://www.gainhealth.org/resources/reports-and-publications/rice-fortification-toolkit-technical-manual	Planning; Implementation
92	Food law	The laws, regulations and administrative provisions governing food in general, and food safety in particular, whether at Community or national level; it covers any stage of production, processing and distribution of food, and also of feed produced for, or fed to, food- producing animals.	Article 3(18) of the Regulation (EC) No 178/2002 of the European Parliament and of the Council	https://eur-lex.europa.eu/legal-content/EN/TXT/PDF/?uri=CELEX:02002R0178-20210526&from=DE	Monitoring & Evaluation
93	Food safety	Assurance that food will not cause adverse health effects to the consumer when it is prepared and/or eaten according to its intended use.	FAO, WHO: General Principles of Food Hygiene, (CXC 1-1969).	https://www.fao.org/fao-who-codexalimentarius/sh-proxy/en/?lnk=1&url=https%253A%252F%252Fworkspace.fao.org%252Fsites%252Fcodex%252FStandards%252FCXC%2B1-1969%252FCXC_001e.pdf	Planning; Implementation; Monitoring & Evaluation
94	Food security	Physical and financial access of every person to the food required for the active and healthy human life.	The Right to Food and Food Sovereignty Act, 2075 (2018)	https://www.lawcommission.gov.np/en/wp-content/uploads/2019/07/The-Right-to-Food-and-Food-Sovereignty-Act-2075-2018.pdf	Assessment; Planning; Implementation
95	Food vehicle	A food product (such as rice, wheat flour, edible oil) that can be fortified through the addition of fortificants. The term “vehicle” is derived from the fact that these food products are the means by which additional vitamins and minerals are provided to those who consume them.	WHO (2021). "Monitoring flour fortification to maximize health benefits: a manual for millers, regulators, and programme managers."	https://www.who.int/publications/i/item/978940032545	Assessment; Planning; Implementation
96	Fortifiable flour	It is industrially produced flour that could be fortified according to national/regional/local legislation and standards.	WHO (2021). "Monitoring flour fortification to maximize health benefits: a manual for millers, regulators, and programme managers."	https://www.who.int/publications/i/item/978940032545	Assessment; Planning; Implementation
97	Fortificants	Chemical sources of micronutrients, such as sodium iron ethylenediaminetetraacetate (NaFeEDTA) or ferrous fumarate (compounds of mineral iron), retinyl palmitate (a compound of vitamin A), and folic acid (a compound of folate) that are added to a food product during the fortification process.	WHO (2021). "Monitoring flour fortification to maximize health benefits: a manual for millers, regulators, and programme managers."	https://www.who.int/publications/i/item/978940032545	Assessment; Planning; Implementation
98	Fortification	Practice of deliberately increasing the content of an essential micronutrient, i.e. vitamins and minerals (including trace elements) in a food, so as to improve the nutritional quality of the food supply and provide a public health benefit with minimal risk to health.	WHO and FAO (2006). Guidelines on food fortification with micronutrients, World Health Organization.	https://www.who.int/publications/i/item/9241594012	Assessment; Planning; Implementation
99	Fortification Standard	The country has legal documentation indicating standardized fortification levels of the food vehicle in question with one or more nutrients.	Global Fortification Data Exchange (GFDx): Methodology, Definitions of GFDx indicators	https://fortificationdata.org/methodology/#tab-id-4	Planning; Implementation; Monitoring & Evaluation
100	Fortification vehicle	Staple foods and condiments that are determined to be regularly consumed by the target population(s) to which fortificant or premix is added.	USAID (2022). Large-Scale Food Fortification Programming Guide.	https://www.advancingnutrition.org/resources/usaid-large-scale-food-fortification-programming-guide-supporting-food-fortification-0	Assessment; Planning; Implementation
101	Fortified kernel	Fortified rice-shaped kernels containing the fortificant premix (extrusion) or whole rice kernels coated with a fortificant premix (coating). Fortified kernels are blended with non-fortified rice in a ratio between 0.5 and 2% to produce fortified rice.	PATH and GAIN (2015). Rice fortification toolkit: technical manual.	https://www.gainhealth.org/resources/reports-and-publications/rice-fortification-toolkit-technical-manual	Planning; Implementation
102	Fortified rice	Rice fortified with fortificant premix by dusting or non-fortified rice combined with the fortified kernels in a 0.5 - 2% ratio. Typically fortified kernels are blended with non-fortified rice in a 1:100 (1%) ratio.	PATH and GAIN (2015). Rice fortification toolkit: technical manual.	https://www.gainhealth.org/resources/reports-and-publications/rice-fortification-toolkit-technical-manual	Assessment; Planning; Implementation
103	Good manufacturing practices (GMPs)	Basic principles of facility operation that are implemented to produce high-quality products, such as flour, in a consistent, safe manner.	WHO (2021). "Monitoring flour fortification to maximize health benefits: a manual for millers, regulators, and programme managers."	https://www.who.int/publications/i/item/978940032545	Implementation; Monitoring & Evaluation
104	Hazard analysis and critical control points (HACCPs)	Hazard analysis and critical control points (HACCPs) focus on food safety management systems in food manufacturing sites and include measures to minimize or eliminate food safety hazards.	WHO (2021). "Monitoring flour fortification to maximize health benefits: a manual for millers, regulators, and programme managers."	https://www.who.int/publications/i/item/978940032545	Implementation; Monitoring & Evaluation
105	High-risk foods	Foods that can cause microbila or chemical contamination.	PATH and GAIN (2015). Rice fortification toolkit: technical manual.	https://www.gainhealth.org/resources/reports-and-publications/rice-fortification-toolkit-technical-manual	Assessment; Implementation
106	Hot extrusion	A process which thermomechanically transforms raw materials through short-time and high-temperature conditions under pressure. In rice fortification, dough made of rice flour, vitamin/mineral mix, and water is passed through a single- or twin-screw extruder that cuts it into grain-like structures that resemble rice grains. Hot extrusion involves relatively high temperatures (70 - 110°C), obtained…	WHO (2018). "Guideline: fortification of rice with vitamins and minerals as a public health strategy."	https://www.who.int/publications/i/item/9789241550291	Planning; Implementation
107	Import monitoring	The actions taken by government inspectors and customs personnel at border entry points to ensure that fortified and unfortified foods entering a country adhere to labeling requirements and are fortified according to the country’s fortification and food standard.	USAID (2022). Large-Scale Food Fortification Programming Guide.	https://www.advancingnutrition.org/resources/usaid-large-scale-food-fortification-programming-guide-supporting-food-fortification-0	Monitoring & Evaluation
108	Import monitoring protocol	The country has a document (e.g. manual, rules, operating procedures, checklists, forms, etc.) that identifies roles, responsibilities, and activities. The intended use of the document is for authorized government inspector(s) to monitor food imports for food safety and food quality, with specific reference to fortification. The country has an official government document (e.g. manual, rules, ope…	Global Fortification Data Exchange (GFDx): Methodology, Definitions of GFDx indicators	https://fortificationdata.org/methodology/#tab-id-4	Monitoring & Evaluation
109	Indicator	Indicators make collected data understandable and useful for monitoring performance, assessing achievement and determining accountability. They can be used to determine a proportion (e.g., prevalence) and are often designed to track inputs, outputs, outcomes and impact.	National nutrition information systems – the fundamental series, modules 1–5, New York: United Nations Children’s Fund (UNICEF) and the World Health Organization (WHO), 2021.	https://www.who.int/publications/i/item/9789240043275	Assessment; Implementation; Monitoring & Evaluation	Added by MNF
110	Industry compliance	The fulfilment of technical specifications as outlined in fortification standards. Food producers typically monitor their own compliance through quality assurance and control procedures. Food producers are also monitored for compliance by food control authorities.	WHO (2021). "Monitoring flour fortification to maximize health benefits: a manual for millers, regulators, and programme managers."	https://www.who.int/publications/i/item/978940032545	Monitoring & Evaluation
111	Infant	A child under the age of 12 months	The Regulation (EU) No 609/2013 of the European Parliament and the Council.	https://eur-lex.europa.eu/legal-content/EN/TXT/PDF/?uri=CELEX:02013R0609-20170711&from=EN#:~:text=This%20Regulation%20establishes%20compositional%20and,diet%20replacement%20for%20weight%20control.	Assessment; Planning; Implementation; Monitoring & Evaluation
112	Infant formula	Food intended for use by infants during the first months of life and satisfying by itself the nutritional requirements of such infants until the introduction of appropriate complementary feeding	The Regulation (EU) No 609/2013 of the European Parliament and the Council.	https://eur-lex.europa.eu/legal-content/EN/TXT/PDF/?uri=CELEX:02013R0609-20170711&from=EN#:~:text=This%20Regulation%20establishes%20compositional%20and,diet%20replacement%20for%20weight%20control.	Assessment; Planning; Implementation
113	Ingredient	Any substance, including a food additive, used in the manufacture or preparation of a food and present in the final product although possibly in a modified form.	FAO, WHO (2018): General standard for the labelling of prepackaged foods: CXS 1-1985	https://www.fao.org/fao-who-codexalimentarius/sh-proxy/en/?lnk=1&url=https%253A%252F%252Fworkspace.fao.org%252Fsites%252Fcodex%252FStandards%252FCXS%2B1-1985%252FCXS_001e.pdf	Assessment; Planning; Implementation
114	Inspection - imported food items	Actions taken to verify the compliance of a product with specifications included in relevant standards. Collecting and analysing samples is one way for food control authorities to inspect imported foods, (fortified and non fortified) border control sites, and retail stores.	WHO (2021). "Monitoring flour fortification to maximize health benefits: a manual for millers, regulators, and programme managers."	https://www.who.int/publications/i/item/978940032545	Monitoring & Evaluation
115	Intake	The amount of food (and its nutrients) that is ingested per person. In some instances, estimated values identified as apparent intake values might be calculated using secondary analysis of household-applicable data, such as from household consumption and expenditure surveys.	WHO (2021). "Monitoring flour fortification to maximize health benefits: a manual for millers, regulators, and programme managers."	https://www.who.int/publications/i/item/978940032545	Assessment; Planning
116	Internal monitoring	The actions taken by food processing operators and quality management personnel to ensure that A) foods are manufactured in a manner that should achieve the specifications of the fortification standard and B) the final product adheres to the all other requirements mentioned in the food standard. It includes both quality assurance (QA) and quality control (QC) procedures.	USAID (2022). Large-Scale Food Fortification Programming Guide.	https://www.advancingnutrition.org/resources/usaid-large-scale-food-fortification-programming-guide-supporting-food-fortification-0	Monitoring & Evaluation
117	Internal traceability	Traceability of fortified foods from its inputs to outputs within an individual production or processing site.	PATH and GAIN (2015). Rice fortification toolkit: technical manual.	https://www.gainhealth.org/resources/reports-and-publications/rice-fortification-toolkit-technical-manual	Monitoring & Evaluation
118	International Organization for Standardization (ISO)	An independent, nongovernmental membership organization that develops voluntary international standards for businesses and manufacturing facilities to adopt.	WHO (2021). "Monitoring flour fortification to maximize health benefits: a manual for millers, regulators, and programme managers."	https://www.who.int/publications/i/item/978940032545	Monitoring & Evaluation
119	International Organization for Standardization (ISO)	An independent, nongovernmental membership organization that develops voluntary international standards for businesses and manufacturing facilities to adopt.	WHO (2021). "Monitoring flour fortification to maximize health benefits: a manual for millers, regulators, and programme managers."	https://www.who.int/publications/i/item/978940032545	Monitoring & Evaluation
120	Iodine	An essential micronutrient required for the synthesis of thyroid hormone. The effects of iodine deficiency are known as the Iodine Deficiency Disorders (IDDs) and include hypothyroidism, goitre, loss of IQ and cretinism. However, iodine excess can also be harmful; optimal iodine intakes require a careful balance between deficiency and excess, and there is a U-shaped relationship between iodine in…	OpeN-Global, 2019	https://www.kcl.ac.uk/open-global/biomarkers/mineral/iodine	Assessment; Planning; Implementation
121	Iodine Deficiency Disorders (IDDs)	Multiple adverse effects on growth and development in animals and humans due to iodine deficiency. These adverse effects are one of the most important and common human diseases and result from inadequate thyroid hormone production due to lack of sufficient iodine.	Iodine Global Network (Resources, Resources for program managers)	https://www.ign.org/5-what-happens-if-we-dont-get-enough-iodine.htm	Assessment; Planning; Implementation
122	Iron	An essential nutrient for energy, oxygen transport and utilisation, cell proliferation and immunity. Iron deficiency remains widespread and is a leading cause of anaemia. Anaemia is one of the most common and intractable nutritional problems in the world today. Young children and pregnant women are at highest risk of iron-deficiency and iron-deficiency anaemia, and health consequences can include…	OpeN-Global, 2019	https://www.kcl.ac.uk/open-global/biomarkers/mineral/iron	Assessment; Planning; Implementation
123	Large-scale food fortification (LSFF)	Production capacity (more than 50 metric tons/day), often a prerequisite for mass fortification, which refers to the reach of a fortified product. The process involves the addition at central level or point of production of one or more micronutrients to foods commonly consumed by the general population, such as grains, salt and condiments, sugar, or edible oil, and is usually mandated and regulat…	Osendarp, S. J., H. Martinez, G. S. Garrett, L. M. Neufeld, L. M. De-Regil, M. Vossenaar and I. Darnton-Hill (2018). "Large-scale food fortification and biofortification in low- and middle-income countries: a review of programs, trends, challenges, and evidence gaps." Food and nutrition bulletin 39(2): 315-331.	https://pubmed.ncbi.nlm.nih.gov/29793357/	Planning; Implementation
124	Legislation	The process of making or enacting a positive law in written form, according to some type of formal procedure, by a branch of government constituted to perform this process. Also termed lawmaking; statute-making.	Black’s Law Dictionary, Eleventh Edition, (2019).		Monitoring & Evaluation
125	License	A privilege granted by a state or city upon payment of a fee, the recipient of the privilege then being authorized to do some act or series of acts that would otherwise be impermissible	Black’s Law Dictionary, Eleventh Edition, (2019).		Monitoring & Evaluation
126	Lot Number	The identification mark depicted shown on the label by the use of numeral or alphabet or combinations thereof, brief preceded by “Lot number” or “code number” or “batch number” or any unique identification marks such as Batch No., B. No., L. No., Lot No., Code, LN, CN or BN, B No by which the food can be traced in manufacture and identified in distribution.	Food Safety and Standards (Labelling and Display) Regulations (2020)	https://www.fssai.gov.in/upload/uploadfiles/files/Compendium_Labelling_Display_30_06_2022.pdf	Implementation; Monitoring & Evaluation
127	Lot/ Batch	The quantity of food commodities produced in a single manufacturing run.	WHO (2021). "Monitoring flour fortification to maximize health benefits: a manual for millers, regulators, and programme managers."	https://www.who.int/publications/i/item/978940032545	Implementation; Monitoring & Evaluation
128	Lowest observed adverse effect level (LOAEL)	Lowest intake (or experimental dose) of a nutrient at which an adverse effect has been identified.	Institute of Medicine (2000). Dietary Reference Intakes: Applications in Dietary Assessment, The National Academies Press.	https://www.ncbi.nlm.nih.gov/books/NBK222890/	Assessment; Planning; Implementation
129	Magnesium	Magnesium is an essential nutrient involved in many key physiological reactions, and is a co-factor for over 300 enzymes.	OpeN-Global, 2019	https://www.kcl.ac.uk/open-global/biomarkers/mineral/magnesium	Assessment; Planning; Implementation
130	Mandatory fortification	Fortification that is mandated by government legislation and regulations and enforced by monitoring and regulatory control.	USAID (2022). Large-Scale Food Fortification Programming Guide.	https://www.advancingnutrition.org/resources/usaid-large-scale-food-fortification-programming-guide-supporting-food-fortification-0	Planning; Implementation
131	Manganese	An essential trace element, as it is incorporated into metalloproteins that are integrated into several key enzymes. Manganese metalloproteins have a wide array of functions as cofactors for several enzyme families including oxidoreductases, transferases, and hydrolases, and as such, manganese is one of the most common metals in human tissue.	OpeN-Global, 2019	https://www.kcl.ac.uk/open-global/biomarkers/mineral/manganese	Assessment; Planning; Implementation
132	Manufacturer	A person who is owner or occupant of a wheat flour mill, chakki, ghee mill, edible oil mill, crushing or packing unit of edible salt or any other production unit of a food.	ACT No. XXVII of Balochistan provincial assembly secretariat: The Balochistan Food Authority Act (2021).	https://pabalochistan.gov.pk/pab/pab/tables/alldocuments/actdocx/2021-12-10_09:10:45_f95b0.pdf	Monitoring & Evaluation
133	Market driven fortification	The situation where the food manufacturer takes the initiative to add one or more micronutrients to processed foods, usually within regulatory limits, in order to increase sales and profitability.	WHO and FAO (2006). Guidelines on food fortification with micronutrients, World Health Organization.	https://www.who.int/publications/i/item/9241594012	Planning; Implementation
134	Mass fortification	The addition of micronutrients to foods commonly consumed by the general public, such as cereals, condiments and milk.	WHO and FAO (2006). Guidelines on food fortification with micronutrients, World Health Organization.	https://www.who.int/publications/i/item/9241594012	Planning; Implementation
135	Maximum Fortification Level (MFL)	The level represents the upper limit of the micronutrient content to be achieved by the fortification process. MFL is given by increasing the TFL (Target fortification level) by an amount equivalent to two coefficients of variation of the measured micronutrient content of a fortified food at the factory.	WHO and FAO (2006). Guidelines on food fortification with micronutrients, World Health Organization.	https://www.who.int/publications/i/item/9241594012	Assessment; Planning
136	Maximum Residue Limit	The highest amount of harmful residue permitted to be present within food items.	Regulation on Food Safety (Chemical Contamination, toxin, and harmful residue), (2017).	https://apps.fas.usda.gov/newgainapi/api/Report/DownloadReportByFileName?fileName=Bangladesh%20issues%20Regulation%20on%20Food%20Safety%202017%20_Dhaka_Bangladesh_03-06-2021	Monitoring & Evaluation
137	Maximum Tolerable Level (MTL)	The maximum micronutrient content that a fortified food can present as it is established in food law, in order to minimize the risk of excessive intake. It should coincide or be lower than the safety limit.	WHO and FAO (2006). Guidelines on food fortification with micronutrients, World Health Organization.	https://www.who.int/publications/i/item/9241594012	Assessment; Planning; Implementation
138	Micronutrients	Vitamins and specific mineral elements are collectively referred to as “micronutrients” (MNs) because the dietary requirements for these essential nutrients are relatively small (typically <100 mg/d) compared with carbohydrates, fat, and protein, which are consumed in quantities >1 g and are regarded as “macronutrients”.	Brown, K., S. Moore, S. Hess, C. McDonald, K. Jones, S. Meadows, M. Manger, J. Coates, S. Alayon and S. Osendarp (2020). Strategic plan for increasing the availability and utilization of reliable data on population micronutrient status globally. Washington (DC): Micronutrient Forum; 2020 [Internet].[Accessed 2021 Mar 16].	https://micronutrientforum.org/wp-content/uploads/2022/07/MNF-Strategic-Plan-MN-status-data.pdf	Assessment; Planning; Implementation
139	Minimum dietary diversity for women (MDD-W)	A dichotomous indicator of whether or not women 15 to 49 years of age have consumed at least five out of ten defined food groups the previous day or night. MDD-W is a food group diversity indicator that reflects one key dimension of diet quality-micronutrient adequacy- summarized across 11 micronutrients: vitamin A, thiamine, riboflavin, niacin, vitamin B-6, folate, vitamin B-12, vitamin C, calci…	FAO (2021). Minimum dietary diversity for women: An updated guide to measurement-from collection to action, Food and Agriculture Organization of the United Nations.	https://www.fao.org/documents/card/en/c/cb3434en	Assessment
140	Minimum Fortification Level (mFL)	The level calculated by reducing the Feasible Fortification Level by three standards deviations (or coefficients of variation) of the fortification process, in order that the average coincides or is lower than the calculated Feasible Fortification Level.	WHO and FAO (2006). Guidelines on food fortification with micronutrients, World Health Organization.	https://www.who.int/publications/i/item/9241594012	Planning; Implementation
141	Monitoring	The continuous collection, analysis and interpretation of data related to programme implementation (inputs, activities, outputs and outcomes). The main purpose of monitoring is to enable programme managers to assess programme performance and, if needed, to intervene with changes in a timely manner.	WHO (2021). "Monitoring flour fortification to maximize health benefits: a manual for millers, regulators, and programme managers."	https://www.who.int/publications/i/item/978940032545	Monitoring & Evaluation
142	National data	Data that are common to or characteristic of a whole nation.	National nutrition information systems – the fundamental series, modules 1–5, New York: United Nations Children’s Fund (UNICEF) and the World Health Organization (WHO), 2021.	https://www.who.int/publications/i/item/9789240043275	Assessment; Implementation; Monitoring & Evaluation
143	No observed adverse effect level (NOAEL)	The highest intake (or experimental dose) of a nutrient at which no adverse effects have been observed in the individuals studied.	Institute of Medicine (2000). Dietary Reference Intakes: Applications in Dietary Assessment, The National Academies Press.	https://www.ncbi.nlm.nih.gov/books/NBK222890/	Assessment; Planning
144	Nutrient	Any substance normally consumed as a constituent of food: (a) which provides energy; or (b) which is needed for growth, development and maintenance of life; or (c) a deficit of which will cause characteristic bio-chemical or physiological changes to occur.	FAO and WHO (2021): Guidelines on Nutrition Labelling (CXG 2-1985)	https://www.fao.org/fao-who-codexalimentarius/sh-proxy/en/?lnk=1&url=https%253A%252F%252Fworkspace.fao.org%252Fsites%252Fcodex%252FStandards%252FCXG%2B2-1985%252FCXG_002e.pdf	Assessment; Planning; Implementation
145	Nutrient adequacy	Nutrient adequacy refers to a diet that supplies sufficient quantities of specific vitamins or minerals to meet the average requirement of healthy population.	USAID (2022). Large-Scale Food Fortification Programming Guide.	https://www.advancingnutrition.org/resources/usaid-large-scale-food-fortification-programming-guide-supporting-food-fortification-0	Assessment; Implementation
146	Nutrient Declaration	A standardized statement or listing of the nutrient content of a food.	FAO and WHO (2021): Guidelines on Nutrition Labelling (CXG 2-1985)	https://www.fao.org/fao-who-codexalimentarius/sh-proxy/en/?lnk=1&url=https%253A%252F%252Fworkspace.fao.org%252Fsites%252Fcodex%252FStandards%252FCXG%2B2-1985%252FCXG_002e.pdf	Implementation; Monitoring & Evaluation
147	Nutrient deficiency	Inadequate body content or metabolic activity of an essential nutrient to support basic physiologic processes necessary for health, as measured by specific biochemical or functional markers of nutritional status.	USAID (2022). Large-Scale Food Fortification Programming Guide.	https://www.advancingnutrition.org/resources/usaid-large-scale-food-fortification-programming-guide-supporting-food-fortification-0	Assessment; Implementation
148	Nutrient inadequacy	Nutrient inadequacy refers to a diet that is unable to supply sufficient quantities of specific vitamins or minerals and therefore it fails to support good nutrition and health.	USAID (2022). Large-Scale Food Fortification Programming Guide.	https://www.advancingnutrition.org/resources/usaid-large-scale-food-fortification-programming-guide-supporting-food-fortification-0	Assessment; Implementation
149	Nutrient Reference Values (NRVs)	A set of numerical values that are based on scientific data for purposes of nutrition labelling and relevant claims. NRVs comprise two types: Nutrient Reference Values - Requirements (NRVs-R) refer to NRVs that are based on levels of nutrients associated with nutrient requirements; and Nutrient Reference Values-Noncommunicable Disease (NRVs-NCD) refer to NRVs that are based on levels of nutrients…	FAO and WHO (2021): Guidelines on Nutrition Labelling (CXG 2-1985)	https://www.fao.org/fao-who-codexalimentarius/sh-proxy/en/?lnk=1&url=https%253A%252F%252Fworkspace.fao.org%252Fsites%252Fcodex%252FStandards%252FCXG%2B2-1985%252FCXG_002e.pdf	Assessment; Planning; Implementation; Monitoring & Evaluation
150	Nutrient requirement	The lowest continuing intake level of a nutrient that will maintain a defined level of nutriture in a healthy individual; also called individual requirement.	Institute of Medicine (2000). Dietary Reference Intakes: Applications in Dietary Assessment, The National Academies Press.	https://www.ncbi.nlm.nih.gov/books/NBK222890/	Planning
151	Nutrition Claim	Any representation which states, suggests or implies that a food has particular nutritional properties including but not limited to the energy value and to the content of protein, fat and carbohydrates, as well as the content of vitamins and minerals. The following do not constitute nutrition claims: (a) the mention of substances in the list of ingredients; (b) the mention of nutrients as a manda…	FAO and WHO (2021): Guidelines on Nutrition Labelling (CXG 2-1985)	https://www.fao.org/fao-who-codexalimentarius/sh-proxy/en/?lnk=1&url=https%253A%252F%252Fworkspace.fao.org%252Fsites%252Fcodex%252FStandards%252FCXG%2B2-1985%252FCXG_002e.pdf	Implementation; Monitoring & Evaluation
152	Nutrition Labelling	A description intended to inform the consumer of nutritional properties of a food. Nutrition labelling consists of two components: (a) nutrient declaration; (b) supplementary nutrition information.	FAO and WHO (2021): Guidelines on Nutrition Labelling (CXG 2-1985)	https://www.fao.org/fao-who-codexalimentarius/sh-proxy/en/?lnk=1&url=https%253A%252F%252Fworkspace.fao.org%252Fsites%252Fcodex%252FStandards%252FCXG%2B2-1985%252FCXG_002e.pdf	Implementation; Monitoring & Evaluation
153	Nutritional status	Condition of an individual or group resulting from nutrient intake, absorption, and utilization of a nutrient at the tissue level.	Institute of Medicine (2000). Dietary Reference Intakes: Applications in Dietary Assessment, The National Academies Press.	https://www.ncbi.nlm.nih.gov/books/NBK222890/	Assessment
154	Order	A written direction or command delivered by a government official, especially a court or judge.	Black’s Law Dictionary, Eleventh Edition, (2019).		Monitoring & Evaluation
155	Organoleptic properties	Sensory attributes of foods including flavor, texture, odor and visual appearance (color).	USAID (2022). Large-Scale Food Fortification Programming Guide.	https://www.advancingnutrition.org/resources/usaid-large-scale-food-fortification-programming-guide-supporting-food-fortification-0	Planning; Implementation
156	Packaged Food	Food or food products that are already presented to the consumer or food supplier in a wrapper or container.	Packaged Food Labelling Act, (2017).	https://agriexchange.apeda.gov.in/IR_Standards/Import_Regulation/BangladeshissuesPackagedFoodLabellingAct2017DhakaBangladesh03042021.pdf	Planning; Implementation
157	Phosphorus	An essential element in the human body. It is part of the phospholipid bilayer of cell membranes, is a structural component of bones and teeth and is important for growth and repair. Phosphorus functions also include production of cellular energy (adenosine triphosphate – ATP), buffering the pH of blood, regulation of gene transcription, activation of catalytic activity of enzymes and is involved…	OpeN-Global, 2019	https://www.kcl.ac.uk/open-global/biomarkers/mineral/phosphorus	Assessment; Planning; Implementation
158	Point-of-use (Home) fortification	The addition of vitamins and minerals to food that is ready to be eaten. Point-of-use fortification aims to reflect many settings where this type of intervention can take place such as in schools and refugee camps.	Olson, R., B. Gavin-Smith, C. Ferraboschi and K. Kraemer (2021). "Food Fortification: The Advantages, Disadvantages and Lessons from Sight and Life Programs." Nutrients 13(4): 1118.	https://pubmed.ncbi.nlm.nih.gov/33805305/	Planning; Implementation
159	Policy	A standard course of action that has been officially established by an organization, business, political party, etc	Black’s Law Dictionary, Eleventh Edition, (2019).		Monitoring & Evaluation
160	Potassium	An essential nutrient needed for the maintenance of body fluid volume, acid balance and normal cellular function. There is a relationship between over-consumption of sodium and under-consumption of potassium, both of which are important risk factors for cardiovascular disease and stroke. Recommendations to increase dietary potassium intakes may help to reduce this risk.	OpeN-Global, 2019	https://www.kcl.ac.uk/open-global/biomarkers/mineral/potassium	Assessment; Planning; Implementation
161	Premix	Premix is a blend of micronutrient fortificants and other specialty ingredients that facilitate the precise addition of the target dosage of micronutrients to the food vehicle through a feeder/dosifier.	WHO (2021). "Monitoring flour fortification to maximize health benefits: a manual for millers, regulators, and programme managers."	https://www.who.int/publications/i/item/978940032545	Planning; Implementation
162	Processed foods	Post-harvest foods treated industrially to manufacture and preserve food products for markets. Some may be formulated by mixing several different ingredients and including addition of fortificants.	USAID (2022). Large-Scale Food Fortification Programming Guide.	https://www.advancingnutrition.org/resources/usaid-large-scale-food-fortification-programming-guide-supporting-food-fortification-0	Assessment; Implementation
163	Qualitative data	Data collected using qualitative methods, such as interviews, focus groups, observation and key informant interviews; generally expressed in narrative form, pictures or objects (i.e., not numerically).	National nutrition information systems – the fundamental series, modules 1–5, New York: United Nations Children’s Fund (UNICEF) and the World Health Organization (WHO), 2021.	https://www.who.int/publications/i/item/9789240043275	Assessment; Implementation; Monitoring & Evaluation
164	Quality assurance (QA)	The planned activities that are conducted during the food manufacturing process to avoid mistakes, maintain safety, and ensure that the final product meets relevant standards. Example activities related to food fortification include: obtaining a certificate of conformity or analysis from premix companies, maintaining appropriate mill records, and regularly checking the addition rate of the feeder…	WHO (2021). "Monitoring flour fortification to maximize health benefits: a manual for millers, regulators, and programme managers."	https://www.who.int/publications/i/item/978940032545	Monitoring & Evaluation
165	Quality Control (QC)	The techniques and assessments used to document compliance of the product with established technical standards, through the use of objective and measurable indicators.	WHO and FAO (2006). Guidelines on food fortification with micronutrients, World Health Organization.	https://www.who.int/publications/i/item/9241594012	Monitoring & Evaluation
166	Quantitative data	Data that are measured on a numerical scale, can be analysed using statistical methods and can be displayed using tables, charts, histograms and graphs.	National nutrition information systems – the fundamental series, modules 1–5, New York: United Nations Children’s Fund (UNICEF) and the World Health Organization (WHO), 2021.	https://www.who.int/publications/i/item/9789240043275	Assessment; Implementation; Monitoring & Evaluation
167	Recommended Dietary Allowance (RDA)	The average daily nutrient intake level sufficient to meet the nutrient requirement of nearly all (97.5%) healthy individuals in a particular life stage and gender group.	Institute of Medicine (2000). Dietary Reference Intakes: Applications in Dietary Assessment, The National Academies Press.	https://www.ncbi.nlm.nih.gov/books/NBK222890/	Assessment; Planning
168	Recommended Nutrient Intake (RNI)	The dietary intake level that meets the nutrient requirements of almost all apparently healthy individuals in an age- and sex-specific population group. It is set at the Estimated Average Requirement (EAR) plus 2 standard deviations. This is the reference value to determine the adequacy of nutrients in the diet of individuals.	USAID (2022). Large-Scale Food Fortification Programming Guide.	https://www.advancingnutrition.org/resources/usaid-large-scale-food-fortification-programming-guide-supporting-food-fortification-0	Assessment; Planning
169	Regulation	A legislative instrument through which governments make the application of a fortification standard compulsory. It defines institutional roles and responsibilities for checking compliance and describes penalties for lack of compliance. In some countries, technical specifications (standards) are also included as part of the regulation. In other instances, the regulation simply refers to a standard.	WHO (2021). "Monitoring flour fortification to maximize health benefits: a manual for millers, regulators, and programme managers."	https://www.who.int/publications/i/item/978940032545	Monitoring & Evaluation
170	Regulatory monitoring	Actions taken by government inspectors to ensure that fortified foods comply with the specifications of the food standards. It includes external monitoring at food processors, import monitoring at border entry points, commercial monitoring at retail and food distribution locations, commercial monitoring at retail stores and other food distribution sites, and consumption monitoring at consumer lev…	USAID (2022). Large-Scale Food Fortification Programming Guide.	https://www.advancingnutrition.org/resources/usaid-large-scale-food-fortification-programming-guide-supporting-food-fortification-0	Monitoring & Evaluation
171	Relative bioavailability	It is used to rank the absorbability of a nutrient by comparing its absorbability with that of a reference nutrient that is considered as having the most efficient absorbability. Absorption and retention of a particular chemical form of a nutrient relative to some reference form of that same nutrient.	WHO and FAO (2006). Guidelines on food fortification with micronutrients, World Health Organization.	https://www.who.int/publications/i/item/9241594012	Assessment
172	Risk	The probability or likelihood that some unwanted effect will occur; such as "risk of inadequate intake" based on food availability or food security, "risk of deficiency" based on dietary intake, "risk of disease" based on nutritional status.	Institute of Medicine (2000). Dietary Reference Intakes: Applications in Dietary Assessment, The National Academies Press.	https://www.ncbi.nlm.nih.gov/books/NBK222890/	Implementation; Monitoring & Evaluation
173	Risk analysis	A process consisting of three interconnected components: risk assessment, risk management and risk communication.	The Regulation (EC) No 178/2002 of the European Parliament and of the Council	https://eur-lex.europa.eu/legal-content/EN/TXT/PDF/?uri=CELEX:02002R0178-20210526&from=DE	Monitoring & Evaluation
174	Risk assessment	A scientifically based process consisting of four steps: hazard identification, hazard characterisation, exposure assessment and risk characterisation.	The Regulation (EC) No 178/2002 of the European Parliament and of the Council	https://eur-lex.europa.eu/legal-content/EN/TXT/PDF/?uri=CELEX:02002R0178-20210526&from=DE	Monitoring & Evaluation
175	Risk communication	The interactive exchange of information and opinions throughout the risk analysis process as regards hazards and risks, risk-related factors, and risk perceptions, among risk assessors, risk managers, consumers, feed and food businesses, the academic community and other interested parties, including the explanation of risk assessment findings and the basis of risk management decisions.	The Regulation (EC) No 178/2002 of the European Parliament and of the Council	https://eur-lex.europa.eu/legal-content/EN/TXT/PDF/?uri=CELEX:02002R0178-20210526&from=DE	Monitoring & Evaluation
176	Risk management	The process, distinct from risk assessment, of weighing policy alternatives in consultation with interested parties, considering risk assessment and other legitimate factors, and, if need be, selecting appropriate prevention and control options.	The Regulation (EC) No 178/2002 of the European Parliament and of the Council	https://eur-lex.europa.eu/legal-content/EN/TXT/PDF/?uri=CELEX:02002R0178-20210526&from=DE	Monitoring & Evaluation
177	Risk-based random sampling	The activity of drawing samples randomly based on the risk criteria identified and the compliance history of the importer.	Food Safety and Standards (Imports) Regulations, (2017).	https://www.fssai.gov.in/upload/uploadfiles/files/Compendium_Food_Import_Regulations_26_04_2018.pdf	Monitoring & Evaluation
178	Routine data	Data continuously collected as part of a regular activity/procedure.	National nutrition information systems – the fundamental series, modules 1–5, New York: United Nations Children’s Fund (UNICEF) and the World Health Organization (WHO), 2021.	https://www.who.int/publications/i/item/9789240043275	Assessment; Implementation; Monitoring & Evaluation
179	Safe food	An article of food which is not injurious to human health or to the life of any living being	Balochistan provincial assembly secretariat: The Balochistan Food Authority Act, (2014).	https://pabalochistan.gov.pk/pab/pab/tables/alldocuments/actdocx/2018-10-23%2014:46:22act062014.pdf	Assessment; Implementation
180	Safety limit	The greatest amount of a micronutrient that can be safely added to specific foods. It considers the Tolerable Upper Intake Level (UL) for the nutrient and the 95th percentile of consumption of a food, and makes allowances for the fact that the nutrient is also consumed in unfortified foods, and may be lost during storage and distribution, and/or cooking.	WHO and FAO (2006). Guidelines on food fortification with micronutrients, World Health Organization.	https://www.who.int/publications/i/item/9241594012	Planning
181	Selenium	An essential trace element that functions within selenoproteins, some of which are enzymes with important antioxidant functions. Glutathione peroxidases, that provide cellular antioxidant defence, and iodothyronine deiodinases that regulate thyroid hormone metabolism to provide hormonal homeostasis in response to variations in iodine intake, are both selenoprotein enzymes. Selenoproteins are also…	OpeN-Global	https://www.kcl.ac.uk/open-global/biomarkers/mineral/selenium	Assessment; Planning; Implementation
182	Sentinel site	A dedicated location (e.g., facility, community) where surveillance data are collected.	National nutrition information systems – the fundamental series, modules 1–5, New York: United Nations Children’s Fund (UNICEF) and the World Health Organization (WHO), 2021.	https://www.who.int/publications/i/item/9789240043275	Assessment; Implementation; Monitoring & Evaluation
183	Shelf life	The time that a processed food can be stored before changes in color, flavor, texture, the numbers of micro-organisms or the micronutrient content make it unacceptable.	PATH and GAIN (2015). Rice fortification toolkit: technical manual.	https://www.gainhealth.org/resources/reports-and-publications/rice-fortification-toolkit-technical-manual	Implementation
184	Sodium	A nutrient essential for cellular homeostasis and regulation of fluid balance. Elevated sodium intakes are strongly linked to cardiovascular disease and hypertension, which is a major risk factor for heart attacks and stroke. Cardiovascular diseases are the leading cause of death globally. Dietary salt intakes can be monitored to assess the general population risk, and also to monitor trends in s…	OpeN-Global, 2018	https://www.kcl.ac.uk/open-global/biomarkers/mineral/sodium	Assessment; Planning; Implementation
185	Specification	A list of tests, references to analytical procedures, and appropriate acceptance criteria that are numerical limits, ranges or other criteria for the test described. It establishes the set of criteria to which a material should conform to be considered acceptable for its intended use. ‘Compliance to specification’ means that the material, when tested according to the listed analytical procedures,…	PATH and GAIN (2015). Rice fortification toolkit: technical manual.	https://www.gainhealth.org/resources/reports-and-publications/rice-fortification-toolkit-technical-manual	Implementation
186	Stability	In the context of fortification, the resistance to change of the chemical properties of the fortificant or adverse effects in the interaction of the fortificant with other food vehicle compounds.	USAID (2022). Large-Scale Food Fortification Programming Guide.	https://www.advancingnutrition.org/resources/usaid-large-scale-food-fortification-programming-guide-supporting-food-fortification-0	Implementation
187	Standard	Technical specification(s) for foods that may include a section about fortification that may be voluntary or compulsory with the force of law. Standards may be voluntary or compulsory. However, manufacturers are obliged to follow the technical specifications if they wish to make a relevant claim, such as that a product is fortified.	USAID (2022). Large-Scale Food Fortification Programming Guide.	https://www.advancingnutrition.org/resources/usaid-large-scale-food-fortification-programming-guide-supporting-food-fortification-0	Implementation
188	Standard operating procedures (SOPs)	Detailed, written instructions aimed at helping operators achieve uniformity in the performance of a specific function.	WHO (2021). "Monitoring flour fortification to maximize health benefits: a manual for millers, regulators, and programme managers."	https://www.who.int/publications/i/item/978940032545	Monitoring & Evaluation
189	Staple food	A food eaten regularly and in such quantities that it constitutes a dominant portion of the usual diet for a given person or group of people, supplying a large fraction of energy needs and generally providing a significant proportion of the intake of other nutrients.	USAID (2022). Large-Scale Food Fortification Programming Guide.	https://www.advancingnutrition.org/resources/usaid-large-scale-food-fortification-programming-guide-supporting-food-fortification-0	Assessment
190	Statute	A law enacted by a legislative body. The term act or legislation is interchangeable as a synonym.	Black’s Law Dictionary, Eleventh Edition, (2019).		Monitoring & Evaluation
191	Statutory	Of, relating to, or involving legislation.	Black’s Law Dictionary, Eleventh Edition, (2019).		Monitoring & Evaluation
192	Statutory Law	The body of law derived from statutes rather than from constitutions or judicial decisions.	Black’s Law Dictionary, Eleventh Edition, (2019).		Monitoring & Evaluation
193	Subnational data	Data disaggregated by administrative units below the national level (e.g., provinces, districts, counties); may also include other breakdowns below the national level (e.g., urban, peri-urban, rural)	National nutrition information systems – the fundamental series, modules 1–5, New York: United Nations Children’s Fund (UNICEF) and the World Health Organization (WHO), 2021.	https://www.who.int/publications/i/item/9789240043275	Assessment; Implementation; Monitoring & Evaluation
194	Surveillance data	Data collected on a recurring basis from designated locations (see sentinel sites) to provide insights on trends into a broader area and/or larger population.	National nutrition information systems – the fundamental series, modules 1–5, New York: United Nations Children’s Fund (UNICEF) and the World Health Organization (WHO), 2021.	https://www.who.int/publications/i/item/9789240043275	Assessment; Implementation; Monitoring & Evaluation
195	Target Fortification Level (TFL)	TFL is the average micronutrient concentration of a fortified food product measured at the factory. Food factories should aim to produce products that contain this target level. It is calculated by adding the natural intrinsic concentration of each micronutrient in the unfortified food vehicle to the FFL.	WHO and FAO (2006). Guidelines on food fortification with micronutrients, World Health Organization.	https://www.who.int/publications/i/item/9241594012	Planning
196	Target population	The group of individuals that the intervention intends to be implemented and/or conduct research in.	Science Direct	https://www.sciencedirect.com/topics/engineering/target-population	Assessment; Planning; Implementation; Monitoring & Evaluation
197	Targeted fortification	Fortification of foods designed for specific population subgroups, such as complementary foods for infants and foods for social programs, such as school feeding.	USAID (2022). Large-Scale Food Fortification Programming Guide.	https://www.advancingnutrition.org/resources/usaid-large-scale-food-fortification-programming-guide-supporting-food-fortification-0	Planning; Implementation
198	Tolerable Upper Intake Level (UL)	The highest average daily nutrient intake level likely to pose no risk of adverse health effects to almost all individuals in the general population. As intake increases above the UL, the potential risk of adverse effects increases.	Institute of Medicine (2000). Dietary Reference Intakes: Applications in Dietary Assessment, The National Academies Press.	https://www.ncbi.nlm.nih.gov/books/NBK222890/	Assessment; Planning
199	Total quality management (TQM)	A comprehensive and structured approach to managing a company or organization that envisions constant product improvement as a result of regular feedback and applicable operational changes. TQM procedures may be created as part of an established set of standards, such as in accordance with ISO, or a company can establish its own procedures.	WHO (2021). "Monitoring flour fortification to maximize health benefits: a manual for millers, regulators, and programme managers."	https://www.who.int/publications/i/item/978940032545	Monitoring & Evaluation
200	Traceability	Ability to follow the movement of a food product or its component through the food supply chain and within an individual company.	PATH and GAIN (2015). Rice fortification toolkit: technical manual.	https://www.gainhealth.org/resources/reports-and-publications/rice-fortification-toolkit-technical-manual	Monitoring & Evaluation
201	Universal salt iodization (USI)	USI refers to the addition of iodine to all salt for human consumption, either used directly by the consumer (table and cooking salt) or added to processed foods.	USAID (2022). Large-Scale Food Fortification Programming Guide.	https://www.advancingnutrition.org/resources/usaid-large-scale-food-fortification-programming-guide-supporting-food-fortification-0	Implementation
202	Unsafe food	The food whose nature, substance or quality is so affected by any means as to render it injurious to human health or to the life of any living being.	Balochistan provincial assembly secretariat: The Balochistan Food Authority Act, (2014).	https://pabalochistan.gov.pk/pab/pab/tables/alldocuments/actdocx/2018-10-23%2014:46:22act062014.pdf	Assessment
203	Usual intake	The long-run average intake of food, nutrients, or a specific nutrient for an individual.	Institute of Medicine (2000). Dietary Reference Intakes: Applications in Dietary Assessment, The National Academies Press.	https://www.ncbi.nlm.nih.gov/books/NBK222890/	Assessment
204	Verification	The application of methods, procedures, tests and other evaluations, in addition to monitoring, to determine whether a control measure is or has been operating as intended.	FAO, WHO (2011): General Principles of Food Hygiene, (CXC 1-1969).	https://www.fao.org/fao-who-codexalimentarius/sh-proxy/en/?lnk=1&url=https%253A%252F%252Fworkspace.fao.org%252Fsites%252Fcodex%252FStandards%252FCXC%2B1-1969%252FCXC_001e.pdf	Monitoring & Evaluation
205	Vitamin A	A fat-soluble vitamin that is required for a wide range of physiological processes. Vitamin A has functions in vision, immune function, cell differentiation and proliferation, intercellular communication, reproduction, bone formation and growth. Vitamin A deficiency is associated with an increased risk of mortality from infectious diseases and is a primary cause of childhood morbidity and mortali…	OpeN-Global, 2019	https://www.kcl.ac.uk/open-global/biomarkers/vitamin/vitamin-a	Assessment; Planning; Implementation
206	Vitamin B1 (Thiamin)	An essential micronutrient for human and animal life. Because the human body cannot produce thiamin, its supply depends almost completely on dietary intake. Thiamin is a key factor in carbohydrate and branched-chain amino acid, and lipid metabolism.	OpeN-Global, 2018	https://www.kcl.ac.uk/open-global/biomarkers/vitamin/vitamin-b1	Assessment; Planning; Implementation
207	Vitamin B12 (Cobalamin)	An essential nutrient which has to be consumed in animal source foods, fortified foods or supplements. Its key roles in the body include synthesis of red blood cells, nerve and brain function, prevention of neural tube defects, and prevention of growth and cognitive impairment in infants and young children.	OpeN-Global, 2019	https://www.kcl.ac.uk/open-global/biomarkers/vitamin/vitamin-b12	Assessment; Planning; Implementation
208	Vitamin B2 (Riboflavin)	A water-soluble vitamin which is the key building block for its co-enzymatic forms Flavin adenine dinucleotide (FAD) and Flavin mononucleotide (FMN). These serve as electron carriers in various redox reactions in energy production and metabolic pathways, including carbohydrate, lipid, and protein metabolism; the electron transport chain and various antioxidant functions.	OpeN-Global, 2018	https://www.kcl.ac.uk/open-global/biomarkers/vitamin/vitamin-b2	Assessment; Planning; Implementation
209	Vitamin B3 (Niacin)	A water-soluble vitamin which is required in many cellular metabolic processes. Niacin functions as a co-enzyme in electron-transfer reactions such as the catabolism of carbohydrates, fats, proteins, and alcohol, as a substrate for NAD-consuming enzymes, and as ligand for inhibitory neurotransmitters, pro-inflammatory cytokines and calcium mobilisation.	OpeN-Global, 2018	https://www.kcl.ac.uk/open-global/biomarkers/vitamin/vitamin-b3	Assessment; Planning; Implementation
210	Vitamin B5 (Pentothanic acid)	A water-soluble vitamin which belongs to the B-vitamin complex. Pantothenic acid acts as a precursor for the synthesis of coenzyme A (CoA) and serves as an acyl carrier protein. CoA is essential to numerous metabolic pathways that sustain life.	OpeN-Global, 2018	https://www.kcl.ac.uk/open-global/biomarkers/vitamin/vitamin-b5	Assessment; Planning; Implementation
211	Vitamin B6 (Pyridoxine)	Vitamin B6 is the general term for 6 water-soluble vitamins with vitamin B6 activity. Some of the B6 group are essential cofactors for enzymes involved in numerous metabolic processes. They function in the nervous system, for haemoglobin synthesis and function, for tryptophan metabolism, hormone function and nucleic acid synthesis.	OpeN-Global, 2018	https://www.kcl.ac.uk/open-global/biomarkers/vitamin/vitamin-b6	Assessment; Planning; Implementation
212	Vitamin B9 (Folate)	A water-soluble B vitamins that are critical for ensuring normal growth, development and maintenance of optimal health. A folate deficiency in women of reproductive age can increase the risk of neural tube defects in any offspring. Public health preventive measures to ensure population-level adequate intakes include the widespread use of folic acid as a supplement and food fortificant.	OpeN-Global, 2019	https://www.kcl.ac.uk/open-global/biomarkers/vitamin/folate	Assessment; Planning; Implementation
213	Vitamin D	A fat-soluble vitamin that has a pivotal role in the mineralisation of bones and teeth. Vitamin D is closely associated with calcium, since it controls bone mineralisation through the regulation of calcium and phosphorus homeostasis. Additionally, vitamin D has critical physiological roles across many body functions and systems which include: cell proliferation and differentiation, regulation of …	OpeN-Global	https://www.kcl.ac.uk/open-global/biomarkers/vitamin/vitamin-d	Assessment; Planning; Implementation
214	Vitamin E	A fat-soluble antioxidant vitamin which neutralises free radicals and protects tissues and organs from oxidative damage. It is incorporated into cell membranes, modulates expression of various genes, has a role in neurological function, cell signalling, inhibits platelet aggregation, enhances vasodilation and can modulate the immune response.	OpeN-Global, 2019	https://www.kcl.ac.uk/open-global/biomarkers/vitamin/vitamin-e	Assessment; Planning; Implementation
215	Vitamin K	A fat-soluble vitamin which functions as a co-enzyme during the synthesis of several proteins involved in the coagulation process. Importantly, these proteins include prothrombin. In individuals with vitamin K deficiency, the “prothrombin time” increases, and in severe cases can lead to haemorrhage. Vitamin K is also important for the and in the metabolism of bone.	OpeN-Global, 2019	https://www.kcl.ac.uk/open-global/biomarkers/vitamin/vitamin-k	Assessment; Planning; Implementation
216	Voluntary fortification	The type of fortification, for which there are standards but that is not mandatory for the food industry to apply. However, the industry must comply with standards to claim that their products are fortified.	USAID (2022). Large-Scale Food Fortification Programming Guide.	https://www.advancingnutrition.org/resources/usaid-large-scale-food-fortification-programming-guide-supporting-food-fortification-0	Planning; Implementation
217	Warrant	A writ directing or authorizing someone to do an act, especially one directing a law enforcer to make an arrest, a search, or a seizure.	Black’s Law Dictionary, Eleventh Edition, (2019).		Monitoring & Evaluation
218	Young child	A child aged between one and three years	The Regulation (EU) No 609/2013 of the European Parliament and the Council.	https://eur-lex.europa.eu/legal-content/EN/TXT/PDF/?uri=CELEX:02013R0609-20170711&from=EN#:~:text=This%20Regulation%20establishes%20compositional%20and,diet%20replacement%20for%20weight%20control.	Planning; Implementation
219	Youth	There is no universally agreed international definition of the youth age group and this group is considered as the period of transition from the dependence of childhood to adulthood’s independence. For statistical purposes, however, the United Nations, without prejudice to any other definitions made by Member Statesm, defines ‘youth’ as those persons between the ages of 15 and 24 years.	The United Nations: Peace, dignity and equality on a healthy planet	https://www.un.org/en/global-issues/youth	Planning; Implementation
220	Zinc	Zinc forms the catalytic centre of >100 enzymes and is a key element for human health. Zinc is one of the most abundant elements in the human body and has a key role in growth, development and immunity. Inadequate zinc intakes put children at risk of stunting, morbidity and mortality from infections and non-communicable diseases, as well as less completed schooling and a higher risk of living in …	OpeN-Global, 2019	https://www.kcl.ac.uk/open-global/biomarkers/mineral/zinc	Assessment; Planning; Implementation
